# Supplementary material for: A novel scoring system to analyze combined effect of lifestyle factors on pancreatic cancer risk: a retrospective case-control study
Source: Sci Rep. 2017 Oct 20;7:13657. doi: 10.1038/s41598-017-13182-w (PMC5651911; doi:10.1038/s41598-017-13182-w)
Supplement: Supplementary file 1 — Supplemental Material [file 41598_2017_13182_MOESM1_ESM.xls]

## Sheet: Sheet1
The comparison of sensitivity and specificity of tumor markers between PDAC patients and healthy controls
Tumor markers	case(%)	Control(%)	Sensitivity(%)	Specificity(%)	P value
CA 199 (+)	761 (74.2)	127 (3.5)	74.2	96.5	<0.001
CA 242 (+)	431 (42.0)	3 (0.1)	42.1	99.9	<0.001
CA 125 (+)	313 (30.5)	11 (0.3)	30.5	99.7	<0.001
CEA (+)	377 (36.7)	158 (4.4)	36.7	95.6	<0.001
